# Supplementary material for: Chromatin Dynamics and Gene Expression Response to Heat Exposure in Field-Conditioned versus Laboratory-Cultured Nematostella vectensis
Source: Int J Mol Sci. 2021 Jul 12;22(14):7454. doi: 10.3390/ijms22147454 (PMC8303994; doi:10.3390/ijms22147454)
Supplement: Supplementary file 1 [file ijms-22-07454-s001.zip]

Archive with 2 entries (2 files):
- ijms-1274082 supplementary resubmitted.xlsx
- supplementary.pdf
